# Supplementary material for: Association of ScV-LA Virus with Host Protein Metabolism Determined by Proteomics Analysis and Cognate RNA Sequencing
Source: Viruses. 2022 Oct 25;14(11):2345. doi: 10.3390/v14112345 (PMC9697790; doi:10.3390/v14112345)
Supplement: Supplementary file 1 [file viruses-14-02345-s001.zip]

Archive with 2 entries (2 files):
- SupplementalFigures.zip
- SupplementalTables.zip
